# Supplementary material for: Modified Gold Nanoparticles to Overcome the Chemoresistance to Gemcitabine in Mutant p53 Cancer Cells
Source: Pharmaceutics. 2021 Dec 3;13(12):2067. doi: 10.3390/pharmaceutics13122067 (PMC8703659; doi:10.3390/pharmaceutics13122067)
Supplement: Supplementary file 1 [file pharmaceutics-13-02067-s001.zip]

Archive with 1 entries (1 files):
- pharmaceutics-1440468-supplementary.pdf
